# Supplementary material for: Radioisotope-Guided Excision of Mediastinal Lymph Nodes in Patients with Non-Small Cell Lung Carcinoma: Feasibility and Clinical Impact
Source: Cancers (Basel). 2023 Jun 24;15(13):3320. doi: 10.3390/cancers15133320 (PMC10341198; doi:10.3390/cancers15133320)
Supplement: Supplementary file 1 [file cancers-15-03320-s001.zip]

Archive with 1 entries (1 files):
- cancers-2436301-supplementary.pdf
